# Supplementary material for: Single molecule super-resolution imaging of bacterial cell pole proteins with high-throughput quantitative analysis pipeline
Source: Sci Rep. 2019 Apr 30;9:6680. doi: 10.1038/s41598-019-43051-7 (PMC6491441; doi:10.1038/s41598-019-43051-7)
Supplement: Supplementary file 2 — Supplementary Dataset 2 [file 41598_2019_43051_MOESM2_ESM.zip]

Archive with 27 entries (23 files):
- Vibio/
- Vibio/20130227_xlwrite/
- Vibio/20130227_xlwrite/.DS_Store
- Vibio/20130227_xlwrite/._.DS_Store
- Vibio/20130227_xlwrite/20130227_xlwrite/
- Vibio/20130227_xlwrite/20130227_xlwrite/.DS_Store
- Vibio/20130227_xlwrite/20130227_xlwrite/._.DS_Store
- Vibio/20130227_xlwrite/20130227_xlwrite/._Test_xlWrite.m
- Vibio/20130227_xlwrite/20130227_xlwrite/._xlwrite.m
- Vibio/20130227_xlwrite/20130227_xlwrite/poi_library/
- Vibio/20130227_xlwrite/20130227_xlwrite/poi_library/.DS_Store
- Vibio/20130227_xlwrite/20130227_xlwrite/poi_library/._.DS_Store
- Vibio/20130227_xlwrite/20130227_xlwrite/poi_library/dom4j-1.6.1.jar
- Vibio/20130227_xlwrite/20130227_xlwrite/poi_library/LICENSE
- Vibio/20130227_xlwrite/20130227_xlwrite/poi_library/poi-3.8-20120326.jar
- Vibio/20130227_xlwrite/20130227_xlwrite/poi_library/poi-ooxml-3.8-20120326.jar
- Vibio/20130227_xlwrite/20130227_xlwrite/poi_library/poi-ooxml-schemas-3.8-20120326.jar
- Vibio/20130227_xlwrite/20130227_xlwrite/poi_library/stax-api-1.0.1.jar
- Vibio/20130227_xlwrite/20130227_xlwrite/poi_library/xmlbeans-2.3.0.jar
- Vibio/20130227_xlwrite/20130227_xlwrite/Test_xlWrite.m
- Vibio/20130227_xlwrite/20130227_xlwrite/xlwrite.m
- Vibio/20130227_xlwrite/license.txt
- Vibio/READ!.txt
- Vibio/vibrioAnalysis_v12.fig
- Vibio/vibrioAnalysis_v12.m
- Vibio/vibrioAnalysis_v14_1.fig
- Vibio/vibrioAnalysis_v14_1.m
