# Supplementary material for: Single molecule super-resolution imaging of bacterial cell pole proteins with high-throughput quantitative analysis pipeline
Source: Sci Rep. 2019 Apr 30;9:6680. doi: 10.1038/s41598-019-43051-7 (PMC6491441; doi:10.1038/s41598-019-43051-7)
Supplement: Supplementary file 2 — Supplementary Dataset 2 [file 41598_2019_43051_MOESM2_ESM.zip › Vibio/READ!.txt]

Please run the latest version "vibrioAnalysis_v14_1" and keep all the other files in the path.
Save your results ".xls" or ".xlsx" in excel formats.
Please remove the cells which do not contain any molecules from your analysis.
