# Supplementary material for: Single molecule super-resolution imaging of bacterial cell pole proteins with high-throughput quantitative analysis pipeline
Source: Sci Rep. 2019 Apr 30;9:6680. doi: 10.1038/s41598-019-43051-7 (PMC6491441; doi:10.1038/s41598-019-43051-7)
Supplement: Supplementary file 2 — Supplementary Dataset 2 [file 41598_2019_43051_MOESM2_ESM.zip › Vibio/vibrioAnalysis_v12.m]

function varargout = vibrioAnalysis_v14(varargin)
% VIBRIOANALYSIS_V14 M-file for vibrioAnalysis_v14.fig
%      VIBRIOANALYSIS_V14, by itself, creates a new VIBRIOANALYSIS_V14 or raises the existing
%      singleton*.
%
%      H = VIBRIOANALYSIS_V14 returns the handle to a new VIBRIOANALYSIS_V14 or the handle to
%      the existing singleton*.
%
%      VIBRIOANALYSIS_V14('CALLBACK',hObject,eventData,handles,...) calls the local
%      function named CALLBACK in VIBRIOANALYSIS_V14.M with the given input arguments.
%
%      VIBRIOANALYSIS_V14('Property','Value',...) creates a new VIBRIOANALYSIS_V14 or raises the
%      existing singleton*.  Starting from the left, property value pairs are
%      applied to the GUI before vibrioAnalysis_v14_OpeningFcn gets called.  An
%      unrecognized property name or invalid value makes property application
%      stop.  All inputs are passed to vibrioAnalysis_v14_OpeningFcn via varargin.
%
%      *See GUI Options on GUIDE's Tools menu.  Choose "GUI allows only one
%      instance to run (singleton)".
%
% See also: GUIDE, GUIDATA, GUIHANDLES

% Edit the above text to modify the response to help vibrioAnalysis_v14

% Last Modified by GUIDE v2.5 05-Sep-2017 15:28:29

% Begin initialization code - DO NOT EDIT
gui_Singleton = 1;
gui_State = struct('gui_Name',       mfilename, ...
                   'gui_Singleton',  gui_Singleton, ...
                   'gui_OpeningFcn', @vibrioAnalysis_v14_OpeningFcn, ...
                   'gui_OutputFcn',  @vibrioAnalysis_v14_OutputFcn, ...
                   'gui_LayoutFcn',  [] , ...
                   'gui_Callback',   []);
if nargin && ischar(varargin{1})
    gui_State.gui_Callback = str2func(varargin{1});
end

if nargout
    [varargout{1:nargout}] = gui_mainfcn(gui_State, varargin{:});
else
    gui_mainfcn(gui_State, varargin{:});
end

% End initialization code - DO NOT EDIT

% --- Executes just before vibrioAnalysis_v14 is made visible.
function vibrioAnalysis_v14_OpeningFcn(hObject, eventdata, handles, varargin)
% graphics 'tags' (to handle classification and the various plots)
% 1st digit => 'this cell == 0'; 'all cells == 1'
% 2nd digit => 'arc angle from center of bug == 0'; 'arc angle from principle
% pole == 1; 'distance from principle pole == 2'; 'distribution relative to 
% axis == 3;
% 3rd digit => 'normalized == 0'; 'radians == 1'; 'nm == 2'
handles.plotParams = [0 0 0];
% classification 'tag'
% 0 => 'banana'; 1 => 'straight'; 2 => 'other'
handles.class = 0;
% set initial radiobutton values
set(handles.radiobutton4,'value',1);
set(handles.radiobutton6,'value',1);
set(handles.radiobutton10,'value',1);
% load the data from microbetracker
[f1,p1]= uigetfile('*.mat','load output from MicrobeTracker');
if ~ f1
    disp('no bug outlines loaded');
else
    handles.data = load([p1,f1]);
end
handles.nC = size(handles.data.cellList{1},2);
handles.cC = 1;
% whether to include the current cell or not: 1 == yes, 0 == no
handles.iC = ones(handles.nC,1);
% handles.sF is the scaling factor between the PALM molecule position
% list coordinate 'space' and the mesh coordinates 'space'
% using PALM data for both outline and mesh => handles.sF = 32;
% using PALM data but mesh from DIC => handles.sF = 160;
handles.sF = 32;
% load the PALM position list
[f2,p2]= uigetfile('*.txt','load the PALM data');
if ~ f2
    disp('no PALM data loaded');
else
    handles.mols = importdata([p2,f2]);
    handles.mols.data = handles.mols.data./handles.sF;
end
% unwrap the data and fit circles to all of the bug outlines
handles.maxNmol = 0;
i = 1;
for n = 1:handles.nC
    msh = handles.data.cellList{1}{n}.mesh; % coordinates of outline (two halves)
    mod = handles.data.cellList{1}{n}.model; % coordinates of polygon fit to mesh
    % find centerline of the bug
    av(:,1) = (msh(2:end-1,1)+msh(2:end-1,3))./2;
    av(:,2) = (msh(2:end-1,2)+msh(2:end-1,4))./2;
    % fit circle to the centerline
    par = CircleFitByPratt(av);
    [xs,ys] = circle(par(1),par(2),par(3));
    % update the fields in the data structure
    handles.data.cellList{1}{n}.a = par(1); % x coordinate of circle center
    handles.data.cellList{1}{n}.b = par(2); % y coordinate of circle center
    handles.data.cellList{1}{n}.r = par(3); % radius of circle
    handles.data.cellList{1}{n}.xs = xs; % x coordinatee of circle
    handles.data.cellList{1}{n}.ys = ys; % y coordinates of circle
    handles.data.cellList{1}{n}.av = av; % average coordinates of centerline
    handles.data.cellList{1}{n}.notes = ' ';
    % use 'r' to classify the bug as banana or straight
    if handles.data.cellList{1}{n}.r > 5000/handles.sF % 25 for low res mesh
        handles.data.cellList{1}{n}.class = 1; % straight
        handles.iC(i,1) = 0;
    elseif handles.data.cellList{1}{n}.r < 5000/handles.sF % 25 for low res mesh
        handles.data.cellList{1}{n}.class = 0; % banana
    end
    % find if there are any molecules associated with this bug and save
    idx = inpolygon(handles.mols.data(:,3),handles.mols.data(:,4),mod(:,1),mod(:,2));
    %idx = inpolygon(handles.mols.data(:,1),handles.mols.data(:,2),mod(:,1),mod(:,2));
    if ~isempty(idx)
        %handles.data.cellList{1}{n}.mx = handles.mols.data(idx,1);
        %handles.data.cellList{1}{n}.my = handles.mols.data(idx,2);
        handles.data.cellList{1}{n}.mx = handles.mols.data(idx,3);
        handles.data.cellList{1}{n}.my = handles.mols.data(idx,4);
        if sum(idx) > handles.maxNmol
            handles.maxNmol = sum(idx);
        end
    else
        handles.data.cellList{1}{n}.mx = [];
        handles.data.cellList{1}{n}.my = [];
    end
    % find angles between the tip of the bug and crds of outline
    tip1 = mod(1,:); % crds of bug tip (1st crds of model)
    ori = par(1,1:2); % crds of circle center
    modAng = zeros(size(mod,1),1); % angle from tip to model centerline
    for a = 1:size(mod,1)
        modAng(a,1) = acos(dot((mod(a,:)-ori)/norm(mod(a,:)-ori),(tip1-ori)/norm(tip1-ori)));
    end
    % find tip2, the point on the outline with the max angular deviation
    % from tip1
    tip2 = mod(modAng == max(modAng),:);
    handles.data.cellList{1}{n}.tip1 = tip1;
    handles.data.cellList{1}{n}.tip2 = tip2;
    handles.data.cellList{1}{n}.modAng = modAng;
    % find the molecules angle along the bug centerline relative to tip1
    % and normalize to the angle between tip1 and tip2
    if ~isempty(handles.data.cellList{1}{n}.mx)
        molAng = zeros(size(handles.data.cellList{1}{n}.mx,1),1);
        normMolAng = zeros(size(handles.data.cellList{1}{n}.mx,1),1);
        molDist = zeros(size(handles.data.cellList{1}{n}.mx,1),1);
        molOffset = zeros(size(handles.data.cellList{1}{n}.mx,1),1);
        for a = 1:size(handles.data.cellList{1}{n}.mx,1)
            mxy(1,1) = handles.data.cellList{1}{n}.mx(a);
            mxy(1,2) = handles.data.cellList{1}{n}.my(a);
            molAng(a,1) = acos(dot((tip1-ori)/norm(tip1-ori),(mxy-ori)/norm(mxy-ori))); % find angle between tip1 and each mol.
            normMolAng(a,1) = (molAng(a,1)-max(modAng))/max(modAng)+0.5; % normalized to +/- 0.5 relative to center
            molDist(a,1) = molAng(a,1).*par(3).*handles.sF; % distance from principle pole
            molOffset(a,1) = (((handles.data.cellList{1}{n}.mx(a) - par(1)).^2 + (handles.data.cellList{1}{n}.my(a) - par(2)).^2).^0.5 ...
                 - par(3)).*handles.sF; % difference to the circle radius (ie the distance from the bug centerline)
        end
      	handles.data.cellList{1}{n}.molAng = molAng;
        handles.data.cellList{1}{n}.normMolAng = normMolAng;
        handles.data.cellList{1}{n}.molDist = molDist;
        handles.data.cellList{1}{n}.molOffset = molOffset;
    else
        handles.data.cellList{1}{n}.molAng = [];
        handles.data.cellList{1}{n}.normMolAng = [];
        handles.data.cellList{1}{n}.molDist = [];
        handles.data.cellList{1}{n}.molOffset = [];
    end
    handles.arcAng(n,1) = acos(dot((tip1-ori)/norm(tip1-ori),(tip2-ori)/norm(tip2-ori))); % angle from tip1 to tip2
    handles.arcDist(n,1) = handles.arcAng(n,1).*par(3).*handles.sF; % distance in nm from tip1 to tip2
    handles.cN(n,1) = n;  
    clear msh mod av par a b r xs ys idx tip1 tip2 ori modAng molAng normMolAng molDist
    i = i+1;
end
% find how many events are close to tip1 or tip2 and if required flip the 
% orientation so that most molecules are closer to tip1
for n = 1:handles.nC
    if sum(logical(handles.data.cellList{1}{n}.normMolAng(:) > 0)) > ...
            sum(logical(handles.data.cellList{1}{n}.normMolAng(:) < 0));
        handles.data.cellList{1}{n}.normMolAng = handles.data.cellList{1}{n}.normMolAng*-1;
        tmp = handles.data.cellList{1}{n}.tip1;
        handles.data.cellList{1}{n}.tip1 = handles.data.cellList{1}{n}.tip2;
        handles.data.cellList{1}{n}.tip2 = tmp;
        handles.data.cellList{1}{n}.molAng = (handles.arcAng(n,1) - handles.data.cellList{1}{n}.molAng(:));
        handles.data.cellList{1}{n}.molDist = handles.data.cellList{1}{n}.molAng(:).*handles.data.cellList{1}{n}.r.*handles.sF; % distance in nm from primary pole
    end
end
guidata(hObject, handles);
% setup various bits and bobs in the GUI
set(handles.edit1,'string',' ');
set(handles.radiobutton4,'value',1);
set(handles.edit2,'string',num2str(handles.cC));
% update handles
handles.output = hObject; guidata(hObject, handles);
plotBug(hObject,eventdata,handles)
handles.iC

% --- Outputs from this function are returned to the command line.
function varargout = vibrioAnalysis_v14_OutputFcn(hObject, eventdata, handles) 
% varargout  cell array for returning output args (see VARARGOUT);
% hObject    handle to figure
% eventdata  reserved - to be defined in a future version of MATLAB
% handles    structure with handles and user data (see GUIDATA)
% Get default command line output from handles structure
varargout{1} = handles.output;

% --- next cell
function pushbutton1_Callback(hObject, eventdata, handles)
% update the current cell number
if handles.cC ~= handles.nC;
    handles.cC = handles.cC + 1;
end
set(handles.edit2,'string',num2str(handles.cC));
guidata(hObject, handles);
plotBug(hObject, eventdata, handles)

% --- previous cell
function pushbutton2_Callback(hObject, eventdata, handles)
if handles.cC ~= 1;
    handles.cC = handles.cC - 1;
end
set(handles.edit2,'string',num2str(handles.cC));
guidata(hObject,handles);
plotBug(hObject,eventdata,handles)

% --- classify as 'banana'
function radiobutton1_Callback(hObject, eventdata, handles)
set(handles.radiobutton2,'value',0);
set(handles.radiobutton3,'value',0);
handles.data.cellList{1}{handles.cC}.class = 0;
guidata(hObject,handles);
plotBug(hObject,eventdata,handles);

% --- classify as 'straight'
function radiobutton2_Callback(hObject, eventdata, handles)
set(handles.radiobutton1,'value',0);
set(handles.radiobutton3,'value',0);
handles.data.cellList{1}{handles.cC}.class = 1;
guidata(hObject,handles);
plotBug(hObject,eventdata,handles);

% --- classify as 'other'
function radiobutton3_Callback(hObject, eventdata, handles)
set(handles.radiobutton1,'value',0);
set(handles.radiobutton2,'value',0);
handles.data.cellList{1}{handles.cC}.class = 2;
guidata(hObject,handles);
plotBug(hObject,eventdata,handles);

% --- show histograme for this cell
function radiobutton4_Callback(hObject, eventdata, handles)
set(handles.radiobutton5,'value',0);
handles.plotParams(1) = 0;
guidata(hObject,handles);
plotBug(hObject,eventdata,handles);

% --- show histogram for all cells
function radiobutton5_Callback(hObject, eventdata, handles)
set(handles.radiobutton4,'value',0);
handles.plotParams(1) = 1;
guidata(hObject,handles);
plotBug(hObject,eventdata,handles);

% --- Mol. angle from bug center (normalized)
function radiobutton6_Callback(hObject, eventdata, handles)
set(handles.radiobutton7,'value',0);
set(handles.radiobutton8,'value',0);
set(handles.radiobutton9,'value',0);
handles.plotParams(2) = 0;
guidata(hObject,handles);
plotBug(hObject,eventdata,handles);

% --- Mol. angle from principle pole (radians)
function radiobutton7_Callback(hObject, eventdata, handles)
set(handles.radiobutton6,'value',0);
set(handles.radiobutton8,'value',0);
set(handles.radiobutton9,'value',0);
handles.plotParams(2) = 1;
guidata(hObject,handles);
plotBug(hObject,eventdata,handles);

% --- Mol. distance from principle pole (radians)
function radiobutton8_Callback(hObject, eventdata, handles)
set(handles.radiobutton6,'value',0);
set(handles.radiobutton7,'value',0);
set(handles.radiobutton9,'value',0);
handles.plotParams(2) = 2;
guidata(hObject,handles);
plotBug(hObject,eventdata,handles);

% --- Mol. distribution relative to centerline (nm)
function radiobutton9_Callback(hObject, eventdata, handles)
set(handles.radiobutton6,'value',0);
set(handles.radiobutton7,'value',0);
set(handles.radiobutton8,'value',0);
handles.plotParams(2) = 3;
guidata(hObject,handles);
plotBug(hObject,eventdata,handles);

% --- units => 'normalized'
function radiobutton10_Callback(hObject, eventdata, handles)
set(handles.radiobutton11,'value',0);
set(handles.radiobutton12,'value',0);
handles.plotParams(3) = 0;
guidata(hObject,handles);
plotBug(hObject,eventdata,handles);

% --- units => 'radians'
function radiobutton11_Callback(hObject, eventdata, handles)
set(handles.radiobutton10,'value',0);
set(handles.radiobutton12,'value',0);
handles.plotParams(3) = 1;
guidata(hObject,handles);
plotBug(hObject,eventdata,handles);

% --- units => 'nm'
function radiobutton12_Callback(hObject, eventdata, handles)
set(handles.radiobutton10,'value',0);
set(handles.radiobutton11,'value',0);
handles.plotParams(3) = 2;
guidata(hObject,handles);
plotBug(hObject,eventdata,handles);

% --- Executes on button press in radiobutton13.
function radiobutton13_Callback(hObject, eventdata, handles)
handles.iC(handles.cC) = get(hObject,'Value');
guidata(hObject,handles);
plotBug(hObject,eventdata,handles);

% --- takes notes for current bug
function edit1_Callback(hObject, eventdata, handles)
handles.data.cellList{1}{handles.cC}.notes = get(handles.edit1,'string');
guidata(hObject,handles);
% plotBug(hObject, eventdata, handles

% --- save data
function pushbutton3_Callback(hObject, eventdata, handles)
% screencapture(gcf)
% update the notes handle, just in case something was written
handles.data.cellList{1}{handles.cC}.notes = get(handles.edit1,'string');
guidata(hObject, handles);
% save your excel file
[f1,p1] = uiputfile({'*.xlsx';'*.xls'},'save the data to an xls file');
% build data files that you want to save
molAng = NaN(handles.nC,handles.maxNmol);
normMolAng = NaN(handles.nC,handles.maxNmol);
molDist = NaN(handles.nC,handles.maxNmol);
molOffset = NaN(handles.nC,handles.maxNmol);
cellNum = NaN(handles.nC,1); a = NaN(handles.nC,1); b = NaN(handles.nC,1);
r = NaN(handles.nC,1); arcAng = handles.arcAng; arcDist = handles.arcDist;
for n = 1:handles.nC
    cellNum(n,1) = n;
    notes{n,1} = handles.data.cellList{1}{n}.notes;
    molAng(n,1:size(handles.data.cellList{1}{n}.molAng,1),1) = handles.data.cellList{1}{n}.molAng';
    normMolAng(n,1:size(handles.data.cellList{1}{n}.normMolAng,1),1) = handles.data.cellList{1}{n}.normMolAng'; 
    molDist(n,1:size(handles.data.cellList{1}{n}.molDist,1),1) = handles.data.cellList{1}{n}.molDist';
    a(n,1) = handles.data.cellList{1}{n}.a;
    b(n,1) = handles.data.cellList{1}{n}.b;
    r(n,1) = handles.data.cellList{1}{n}.r;
end
% note - need to deal with 'zeros' added to blanks - must replace with NaN
% - may need to keep track of the max number of mol. per bug

% note this uses 'xlwrite' (downloaded from Matlab Central) rather than 'xlswrite'. 
% the start of xlwrite needs to be edited so it properly loads the POI library
xlwrite([p1,f1],{'cell #','notes'},'bugNotes','A1'); % save the notes
xlwrite([p1,f1],cellNum,'bugNotes','A3');
xlwrite([p1,f1],notes,'bugNotes','B3');
xlwrite([p1,f1],{'cell #'},'molAngFromPole','A1'); % molecule angles (raw angles, from center)
xlwrite([p1,f1],{'arcAng'},'molAngFromPole','A2');
xlwrite([p1,f1],{'molAngFromPole'},'molAngFromPole','A3');
xlwrite([p1,f1],cellNum','molAngFromPole','B1');
xlwrite([p1,f1],arcAng','molAngFromPole','B2');
xlwrite([p1,f1],molAng','molAngFromPole','B3');
xlwrite([p1,f1],{'cell #'},'molDistFromPole','A1'); % arc distance of molecules from bug center, pixels
xlwrite([p1,f1],{'arcDist'},'molDistFromPole','A2');
xlwrite([p1,f1],{'molDistFromPole'},'molDistFromPole','A3');
xlwrite([p1,f1],cellNum','molDistFromPole','B1');
xlwrite([p1,f1],arcDist'.*160,'molDistFromPole','B2');
xlwrite([p1,f1],molDist','molDistFromPole','B3');

xlwrite([p1,f1],{'cell #'},'Offset','A1'); % arc distance of molecules from bug center, pixels
xlwrite([p1,f1],{'arcDist'},'Offset','A2');
xlwrite([p1,f1],{'molOffset'},'Offset','A3');
xlwrite([p1,f1],cellNum','Offset','B1');
xlwrite([p1,f1],arcDist'.*160,'Offset','B2');
xlwrite([p1,f1],molOffset','Offset','B3');

xlwrite([p1,f1],{'cell #'},'normMolAngFromCent','A1'); % molecule angles (normalized to bug center, radians)
xlwrite([p1,f1],{'normMolAngFromCent'},'normMolAngFromCent','A3');
xlwrite([p1,f1],cellNum','normMolAngFromCent','B1');
xlwrite([p1,f1],normMolAng','normMolAngFromCent','B3');
xlwrite([p1,f1],{'cell #','a','b','r'},'circParams','A1'); % circle parameters
xlwrite([p1,f1],cellNum,'circParams','A2');
xlwrite([p1,f1],a,'circParams','B2');
xlwrite([p1,f1],b,'circParams','C2');
xlwrite([p1,f1],r,'circParams','D2');
% save the data structure so that it can be reloaded ...

% --- cell number
function edit2_Callback(hObject, eventdata, handles)
% update notes
handles.data.cellList{1}{handles.cC}.notes = get(handles.edit1,'string');
% if its a valid bug number update the GUI
tmp = str2double(get(handles.edit2,'string'));
if ~isempty(tmp) && isnumeric(tmp) && tmp > 0 && tmp <= handles.nC
    handles.cC = handles.cN(logical(handles.cN == tmp));
else
    set(handles.edit2,'string',num2str(handles.cC));
end
guidata(hObject,handles);
plotBug(hObject,eventdata,handles);

% --- supporting functions
function plotBug(hObject, eventdata, handles)
% graphics 'tags' (to handle classification and the various plots)
% 1st number => 'this cell == 0'; 'all cells == 1'
% 2nd digit => 'arc angle from center of bug == 0'; 'arc angle from principle
% pole == 1; 'distance from principle pole == 2'; 'distribution relative to 
% axis == 3;
% 3rd digit => 'normalized == 0'; 'radians == 1'; 'nm == 2'
% handles.plotParams = [0 0 0];
% classification 'tag'
% 0 => 'banana'; 1 => 'straight'; 2 => 'other'
% handles.class = 0;
% set the radiobuttons
if handles.data.cellList{1}{handles.cC}.class == 0
    set(handles.radiobutton1,'value',1);
    set(handles.radiobutton2,'value',0);
    set(handles.radiobutton3,'value',0);
    set(handles.radiobutton13,'value',1);
elseif handles.data.cellList{1}{handles.cC}.class == 1
    set(handles.radiobutton1,'value',0);
    set(handles.radiobutton2,'value',1);
    set(handles.radiobutton3,'value',0);
    set(handles.radiobutton13,'value',0);
elseif handles.data.cellList{1}{handles.cC}.class == 2 
    set(handles.radiobutton1,'value',0);
    set(handles.radiobutton2,'value',0);
    set(handles.radiobutton3,'value',1);
    set(handles.radiobutton13,'value',0);
end
% plots for the first axes: plote the current cell, molecules, centerline, 
% fit circle etc.
% unwrap the datamsh = handles.data.cellList{1}{handles.cC}.mesh;
mod = handles.data.cellList{1}{handles.cC}.model; % coordinates of the fitted outline (two halves)
msh = handles.data.cellList{1}{handles.cC}.mesh; % coordinates of original mesh
a = handles.data.cellList{1}{handles.cC}.a;
b = handles.data.cellList{1}{handles.cC}.b;
r = handles.data.cellList{1}{handles.cC}.r;
xs = handles.data.cellList{1}{handles.cC}.xs;
ys = handles.data.cellList{1}{handles.cC}.ys;
tip1 = handles.data.cellList{1}{handles.cC}.tip1;
tip2 = handles.data.cellList{1}{handles.cC}.tip2;
av = handles.data.cellList{1}{handles.cC}.av;
% do the plot
axes(handles.axes1);
plot(xs,ys,'m'); % plot the circle
% hold on
% scatter(mod(:,1),mod(:,2),'o','r'); % scatter plot of the outline
hold on
scatter(av(:,1),av(:,2),'o','r'); % scatter plot of the centerline
hold on
plot(mod(:,1),mod(:,2)); % normal plot of the model outline
hold on
if ~isempty(handles.data.cellList{1}{handles.cC}.mx)
    scatter(handles.data.cellList{1}{handles.cC}.mx,handles.data.cellList{1}{handles.cC}.my,'x','markerfacecolor',[0.2 0.6 0.2]);
end
% plot the tip ends to check
plot([a,tip1(1)],[b,tip1(2)]);
hold on
plot([a,tip2(1)],[b,tip2(2)]);
hold on
xlim([a-(1.35*r) a+(1.35*r)]);
ylim([b-(1.35*r) b+(1.35*r)]);
grid on
hold off
zoom on
% plots for the second axes
axes(handles.axes2);
if handles.plotParams(1) == 0
    if handles.plotParams(2) == 0
        set(handles.radiobutton10,'value',1);
        set(handles.radiobutton11,'value',0);
        set(handles.radiobutton12,'value',0);
        axes(handles.axes2);
        hist(handles.data.cellList{1}{handles.cC}.normMolAng(:),50);
        xlim(handles.axes2,[-0.5 0.5]);
        grid on
        xlabel(handles.axes2,'Arc angle from center of bug (normalized)');
        ylabel(handles.axes2,'Frequency');
    elseif handles.plotParams(2) == 1
        set(handles.radiobutton10,'value',0);
        set(handles.radiobutton11,'value',1);
        set(handles.radiobutton12,'value',0);
        axes(handles.axes2);
        hist(handles.data.cellList{1}{handles.cC}.molAng(:),25);
        % xlim(handles.axes2,[-0.5 0.5]);
        grid on
        xlabel(handles.axes2,'Arc angle from principle pole (radians)');
        ylabel(handles.axes2,'Frequency');
    elseif handles.plotParams(2) == 2
    	set(handles.radiobutton10,'value',0);
        set(handles.radiobutton11,'value',0);
        set(handles.radiobutton12,'value',1);
        axes(handles.axes2);
        hist(handles.data.cellList{1}{handles.cC}.molDist(:),25);
        % xlim(handles.axes2,[-0.5 0.5]);
        grid on
        xlabel(handles.axes2,'Distance from principle pole (nm)');
        ylabel(handles.axes2,'Frequency');
    elseif handles.plotParams(2) == 3
        set(handles.radiobutton10,'value',0);
        set(handles.radiobutton11,'value',0);
        set(handles.radiobutton12,'value',1);
        axes(handles.axes2);
        %c = repmat([0.2 0.6 0.2],[size(dat1,1),1]);
        scatter(handles.data.cellList{1}{handles.cC}.molDist(:),...
            handles.data.cellList{1}{handles.cC}.molOffset(:),'xr');
        axis equal
        grid on
     	xlabel(handles.axes2,'Distance from principle pole (nm)');
        ylabel(handles.axes2,'Offset from bug centerline (nm)');
    end
end
if handles.plotParams(1) == 1; %get(handles.radiobutton5,'value') == 1;
   dat1 = [];
   dat2 = [];
% gather the data together (note, doesn't use classifications yet)
   for n = 1:handles.nC
       if handles.plotParams(2) == 0
           dat1 = cat(1,dat1,handles.data.cellList{1}{n}.normMolAng(:));
       elseif handles.plotParams(2) == 1
           dat1 = cat(1,dat1,handles.data.cellList{1}{n}.molAng(:));
       elseif handles.plotParams(2) == 2
           dat1 = cat(1,dat1,handles.data.cellList{1}{n}.molDist(:));
       elseif handles.plotParams(2) == 3
           dat1 = cat(1,dat1,handles.data.cellList{1}{n}.molDist(:));
           dat2 = cat(1,dat2,handles.data.cellList{1}{n}.molOffset(:));
       end
   end
% set the radiobuttons and plot
   if handles.plotParams(2) == 0
        set(handles.radiobutton10,'value',1);
        set(handles.radiobutton11,'value',0);
        set(handles.radiobutton12,'value',0);
        axes(handles.axes2);
        hist(dat1,50);
        xlim(handles.axes2,[-0.5 0.5]);
        grid on
        xlabel(handles.axes2,'Arc angle from center of bug (normalized)');
        ylabel(handles.axes2,'Frequency');
   elseif handles.plotParams(2) == 1
        set(handles.radiobutton10,'value',0);
        set(handles.radiobutton11,'value',1);
        set(handles.radiobutton12,'value',0);
        axes(handles.axes2);
        hist(dat1,50);
        % xlim(handles.axes2,[-0.5 0.5]);
        grid on
        xlabel(handles.axes2,'Arc angle from principle pole (radians)');
        ylabel(handles.axes2,'Frequency');
   elseif handles.plotParams(2) == 2
        set(handles.radiobutton10,'value',0);
        set(handles.radiobutton11,'value',0);
        set(handles.radiobutton12,'value',1);
        axes(handles.axes2);
        hist(dat1,50);
        % xlim(handles.axes2,[-0.5 0.5]);
        grid on
        xlabel(handles.axes2,'Distance from principle pole (nm)');
        ylabel(handles.axes2,'Frequency');
	elseif handles.plotParams(2) == 3
        set(handles.radiobutton10,'value',0);
        set(handles.radiobutton11,'value',0);
        set(handles.radiobutton12,'value',1);
        axes(handles.axes2);
        %c = repmat([0.2 0.6 0.2],[size(dat1,1),1]);
        scatter(dat1,dat2,'xr');
        axis equal
        grid on
     	xlabel(handles.axes2,'Distance from principle pole (nm)');
        ylabel(handles.axes2,'Offset from bug centerline (nm)');
   end
end
% tidy up
xlabel(handles.axes1,'X (pixels)');
ylabel(handles.axes1,'Y (pixels)');

% set notes, if there are any
set(handles.edit1,'string',handles.data.cellList{1}{handles.cC}.notes);
% set axes labels

guidata(hObject,handles);

% --- generate coordinates of a circle
function [xs,ys] = circle(x,y,r)
th = 0:pi/50:2*pi;
xs = r * cos(th) + x;
ys = r * sin(th) + y;

% --- Executes during object creation, after setting all properties.
function edit1_CreateFcn(hObject, eventdata, handles)
if ispc && isequal(get(hObject,'BackgroundColor'), get(0,'defaultUicontrolBackgroundColor'))
    set(hObject,'BackgroundColor','white');
end

% --- Executes during object creation, after setting all properties.
function edit2_CreateFcn(hObject, eventdata, handles)
% hObject    handle to edit2 (see GCBO)
% eventdata  reserved - to be defined in a future version of MATLAB
% handles    empty - handles not created until after all CreateFcns called

% Hint: edit controls usually have a white background on Windows.
%       See ISPC and COMPUTER.
if ispc && isequal(get(hObject,'BackgroundColor'), get(0,'defaultUicontrolBackgroundColor'))
    set(hObject,'BackgroundColor','white');
end

% --- replace the script checking for the java poi library at the start of
% xlwrite with the script to make it work properly ...

% Check if POI lib is loaded - try to autoload
%if exist('org.apache.poi.ss.usermodel.WorkbookFactory', 'class') ~= 8 ...
%|| exist('org.apache.poi.hssf.usermodel.HSSFWorkbook', 'class') ~= 8 ...
%|| exist('org.apache.poi.xssf.usermodel.XSSFWorkbook', 'class') ~= 8
%try
%cpath=fileparts(which(mfilename));
%javaaddpath([cpath filesep 'poi_library' filesep 'poi-3.8-20120326.jar']);
%javaaddpath([cpath filesep 'poi_library' filesep 'poi-ooxml-3.8-20120326.jar']);
%javaaddpath([cpath filesep 'poi_library' filesep 'poi-ooxml-schemas-3.8-20120326.jar']);
%javaaddpath([cpath filesep 'poi_library' filesep 'xmlbeans-2.3.0.jar']);
%javaaddpath([cpath filesep 'poi_library' filesep 'dom4j-1.6.1.jar']);
%catch
%error('xlWrite:poiLibsNotLoaded',...
%'The POI library is not loaded in Matlab.\nAutoloading failed ...\nCheck that POI jar files are in Matlab Java path!');
%end
%end
